# Supplementary material for: Fungal Diversity and Aflatoxins in Maize and Rice Grains and Cassava-Based Flour (Pupuru) from Ondo State, Nigeria
Source: J Fungi (Basel). 2021 Aug 4;7(8):635. doi: 10.3390/jof7080635 (PMC8397998; doi:10.3390/jof7080635)
Supplement: Supplementary file 1 [file jof-07-00635-s001.zip]

Archive with 1 entries (1 files):
- jof-1255474-supplementary.xlsx
